# Supplementary material for: The First Domesticated ‘Cheongju Sorori Rice’ Excavated in Korea
Source: Plants (Basel). 2024 Jul 16;13(14):1948. doi: 10.3390/plants13141948 (PMC11280956; doi:10.3390/plants13141948)
Supplement: Supplementary file 1 [file plants-13-01948-s001.zip]

Archive with 1 entries (1 files):
- plants-3004917-supplementary.pdf
